# Supplementary material for: ALDH1a3 Protects Against Iron Overload−Induced Oxidative Stress and Mitochondrial Impairment in Renal Tubular Epithelial Cells
Source: Antioxidants (Basel). 2026 May 2;15(5):577. doi: 10.3390/antiox15050577 (PMC13203110; doi:10.3390/antiox15050577)
Supplement: Supplementary file 1 [file antioxidants-15-00577-s001.zip]

Archive with 1 entries (1 files):
- antioxidants-4249455-supplementary.pdf
